# Supplementary material for: Vaccination status, incidence of adverse events, and awareness of COVID-19 vaccine among outpatients undergoing chemotherapy
Source: J Pharm Health Care Sci. 2024 Mar 4;10:15. doi: 10.1186/s40780-024-00338-w (PMC10913650; doi:10.1186/s40780-024-00338-w)
Supplement: Supplementary file 1 — Additional file 1: Survey items [file 40780_2024_338_MOESM1_ESM.xlsx]

## Sheet: Additional file 1
Additional file 1. Survey items
Question		Answer options
Q1	Please tell me your age.	< 40 / 40–49 / 50–59 / 60–69 / 70–79 / > 80
Q2	Please tell me your sex.	Male / Female / Others
Q3	Please tell me your type of cancer.	Lung / Breast / Pancreatic / Liver / Biliary tract / Esophageal / Stomach / Colon / Kidney / Bladder / Prostate / Uterine / Ovarian / Malignant lymphoma / Multiple myeloma / Others
Q4	Please tell me your cancer stage.	Stage 0 / Stage 1 / Stage 2 / Stage 3 / Stage 4 / Unknown
Q5	Please tell me your the duration of cancer treatment.	< 1 year / 1–5 years / 6–10 years / > 11 years
Q6	Have you ever used any of the following medicines? Please select all applicable answers.	Imfinzi (Durvalumab) / Opdivo (Nivolumab) / Keytruda (Pembrolizumab) / Tecentriq (Atezolizumab) / Bavencio (Avelumab) / Yervoy (Ipilimumab) / Nothing applies (or I do not know)
Q7	Have you ever had severe allergic symptoms to medicine and food?	Yes / No
Q8	Before receiving the COVID-19 vaccine, have you ever felt unwell after receiving the vaccination?	Yes / No
Q9	What do you think about COVID-19 vaccine’s efficacy? Please select all applicable answers.	COVID-19 vaccines completely prevent COVID-19 / COVID-19 vaccines are highly effective in preventing COVID-19 / COVID-19 vaccines tend to alleviate the symptoms of COVID-19 / Vaccination provide sustained protection against COVID-19–associated serious complications / Mass infections (cluster infections) can be prevented by the vaccination / Nothing applies
Q10	Do you have any concerns about the COVID-19 vaccine? Please select all applicable answers.	May be ineffective or poor response because of cancer / Cancer may get worse / COVID-19 vaccines may cause COVID-19 in patients with weekend immune system / When should I get vaccinated if I am scheduled for cancer treatment or surgery? / Probability of cancer‐specific adverse event / Increasing adverse event than the other people such as pain at the vaccination site / Possibility of vaccination …
For 1st dose (Q11~Q15)
Q11	Have you received the COVID-19 vaccine?	Yes / No (Next to Q35)
Q12	Please tell me the type of vaccine you received.	Pfizer / Moderna / AstraZeneca / Others / I do not know or remember
Q13	Has there been any change in your cancer treatment schedule?	Yes / No
Q14	Did you experience any adverse events?	Yes / No
Q15	Please tell me all adverse events that you experienced. Please select all applicable answers.	Shock/Anaphylaxis / Pain at the injection site / Swelling at the infection site / Redness/erythema at the injection site / Headache / Diarrhea / Muscle pain / Joint pain / Fatigue / Cold / Fever (over 37.5ºC) / None
For 2nd dose (Q16–Q21)
Q16	Have you had your second COVID-19 vaccination?	Yes / No (Next to 36)
Q17-21	Same as Q11–Q15 each
For 3rd dose (Q22–Q27)
Q22	Have you had your third COVID-19 vaccination?	Yes / No (Next to 36)
Q23-27	Same as Q11–Q15 each
For 4th dose (Q28–Q34)
Q28	Have you had your fourth COVID-19 vaccination?	Yes / No (Next to 36)
Q29-34	Same as Q11–Q15 each
Q35	Please tell me why you did not receive the COVID-19 vaccine. Please select all applicable answers.	Concerns about safety, such as severe adverse events / Unknown evidence about its effectiveness / Unknown relief services for adverse health effects / Unknown medical procedure for a severe allergic reaction / No habit of vaccinations such as flu / Not recommended by my friend / Unable to receive vaccination due to allergy status / Chronic disease / Interaction with current medications / Schedule…
Q36	Please tell me why you stopped receiving the COVID-19 vaccine. Please select all applicable answers.	The adverse events were intolerable / I did not feel the effectiveness of the vaccination / I had allergic symptoms / Vaccination impaired physical and mental health / Not recommended by my friend / Chronic disease / Interaction with current medications / Schedule did not match / Others
Q37	Have you ever been infected with COVID-19?	Have a history of COVID-19 witiout the vaccination / Have a history of COVID-19 before vaccination / Have a history of COVID-19 after vaccination / Have a history of COVID-19 both before and after vaccination / No history of COVID-19
Q38	Please tell me about the consultation channels and tools you used as reference when deciding to receive the COVID-19 vaccine. Please select all applicable answers.	Primary care physician / Non-primary care physician / Nurse / Pharmacy pharmacist / Hospital pharmacist / Care manager / Family/Relatives / Friends/Acquaintances / Federal agencies / Television/Radio / Newspaper / Books/Magazines / Internet / Social network system / Others
Q39	In the future, if you feel anxious about the use of a new vaccine such as the COVID-19, please tell me know how easy it is to consult and use each of consultation channel and information source listed above.	Very ease / Ease / Neutral / Difficult / Very difficult / Not involved
