# Supplementary material for: Vaccination status, incidence of adverse events, and awareness of COVID-19 vaccine among outpatients undergoing chemotherapy
Source: J Pharm Health Care Sci. 2024 Mar 4;10:15. doi: 10.1186/s40780-024-00338-w (PMC10913650; doi:10.1186/s40780-024-00338-w)
Supplement: Supplementary file 2 — Additional file 2: Cancer type and use of immune checkpoint inhibitor of the respondents [file 40780_2024_338_MOESM2_ESM.xlsx]

## Sheet: Additional file
Additional file 2. Cancer type and use of immune checkpoint inhibitor of the respondents
		Number	%
Cancer type	Lung	6	10
	Breast	21	35
	Pancreatic	5	8.3
	Livre	1	1.7
	Biliary tract	0	0
	Esophageal	0	0
	Stomach	2	3.3
	Colon	4	6.7
	Kidney	2	3.3
	Bladder	0	0
	Prostate	0	0
	Uterine	5	8.3
	Ovarian	9	15
	Malignant lymphoma	3	5
	Muliple myeloma	0	0
	Others	2	3.3
Medication that have been used	Imfinzi (Durvalumab)	1	1.7
	Opdivo (Nivolumab)	3	5
	Keytruda (Pembrolizumab)	3	5
	Tecentriq (Atezolizumab)	1	1.7
	Bavencio (Avelumab)	0	0
	Yervoy (Ipilimumab)	2	3.3
	Nothing applies (or I do not know)	52	86.7
